# Supplementary material for: Non-peptide dysbiosis metabolites reprogram a peptide quorum-sensing receptor to induce sustained predation in beneficial streptococci
Source: PLoS Biol. 2026 Mar 13;24(3):e3003718. doi: 10.1371/journal.pbio.3003718 (PMC12998947; doi:10.1371/journal.pbio.3003718)
Supplement: S1 Data — (XLSX) [file pbio.3003718.s015.xlsx]

## Sheet: Fig 1
	1C
		4HPAA 10 mM			3HPAA 10 mM			XIP 5 nM
	PslvX	50.9167	53.6809	52.5023	15.0014	24.3379	24.0646	50.0719	42.8335	58.3277
	PcomS	16.4549	23.9719	18.8365	10.2117	11.7684	11.1599	40.7653	35.4379	43.4058
	PcomX	1.33284	1.49977	1.49494	1.06291	1.15782	1.18936	2.45394	1.84451	2.03458
	PsptA	1.10245	1.04326	1.04619	1.33235	1.34007	1.37813	1.19371	1.1836	1.16861
	PcomR	1.45497	1.4722	1.58382	1.78714	1.63504	1.92227	1.04747	0.921697	0.937115
	PscuR	1.38693	1.44219	1.61059	1.08028	1.132	1.26445	1.17239	1.13877	1.04493
	PsarF	1.01718	1.00589	0.978948	1.18633	1.13256	1.20396	0.92701	0.925259	0.916306

## Sheet: Fig 2
	2A																				2B					2D								2E					2F
		RLU/OD600									OD600																Inhibition zone (mm)							mM 4HPA	comRssa				mM 4HPA	comRsth			mM 4HPA	comRsve
	minutes	No induction lum			4HPAA 1 mM lum			XIP 5 nM lum			No induction			4HPAA 1 mM			XIP 5 nM					4HPAA 10mM				4HPAA (mM)	ΔcomR			HSISS4				0	319.588	586.42	595.588		0	666.667	813.953	794.118	0	641.379	676.923	711.409
	0	256.25	240	375.796	303.798	370.861	337.58	430.38	480.263	471.338	0.16	0.15	0.157	0.158	0.151	0.157	0.158	0.152	0.157		WT	198028	177020	252250		0	0.0996355	0.0575857	0.0598296	0.248848	0.217198	0.184601		0.127	323.741	662.162	563.953		0.127	682.54	742.188	828.947	0.0422828	719.178	643.939	619.403
	10	547.17	618.421	493.671	531.646	605.263	544.304	765.823	625	639.24	0.159	0.152	0.158	0.158	0.152	0.158	0.158	0.152	0.158		DcomR	8680.84	10885.9	9496.51		0.1	0.0574558	0.0665535	0.0631817	0.213809	0.221286	0.14902		0.169	449.664	597.222	483.333		0.169	725.61	793.893	820.106	0.0563771	659.259	687.023	613.139
	20	546.584	592.105	607.595	670.886	631.579	601.266	761.006	640.523	716.981	0.161	0.152	0.158	0.158	0.152	0.158	0.159	0.153	0.159		DscuR-sarF	353297	292336	246324		0.25	0.05724	0.0604582	0.0313597	0.343598	0.311664	0.286214		0.226	355.263	584.906	516.34		0.226	740.158	801.047	837.963	0.0751695	774.436	624.114	590.909
	30	521.739	830.065	647.799	512.658	532.895	643.312	685.535	629.87	654.088	0.161	0.153	0.159	0.158	0.152	0.157	0.159	0.154	0.159		DcomS	333930	304638	204721		0.5	0.0632717	0.0630616	0.0669021	0.308213	0.406851	0.406851		0.301	338.13	576.389	514.286		0.301	900.763	1092.92	1153.85	0.100226	647.727	631.579	656.716
	40	541.667	652.174	452.381	547.059	646.341	568.047	636.905	652.439	692.308	0.168	0.161	0.168	0.17	0.164	0.169	0.168	0.164	0.169							1	0.0623456	0.0602967	0.0572017	0.848222	0.749186	0.776529		0.401	437.838	542.857	578.652		0.401	1090.45	1421.05	1435.18	0.133635	796.992	639.098	653.846
	50	555.556	632.258	672.956	537.5	690.789	607.595	689.441	610.39	668.75	0.162	0.155	0.159	0.16	0.152	0.158	0.161	0.154	0.16							2.5	0.0614702	0.0555298	0.0601342	1.0327	1.0867	1.0598		0.535	391.304	604.167	590.164		0.535	1902.33	2286.92	2289.59	0.178179	695.652	707.143	931.818
	60	518.519	577.922	509.434	743.75	529.801	487.342	660.377	542.484	641.509	0.162	0.154	0.159	0.16	0.151	0.158	0.159	0.153	0.159							5	0.0604305	0.0254122	0.0622989	1.23934	1.36326	1.35861		0.713	413.174	663.043	664.429		0.713	2452.74	2963.71	3117.93	0.237573	725.714	685.315	668.874
	70	481.481	500	515.723	672.84	513.333	455.696	562.5	607.843	757.764	0.162	0.154	0.159	0.162	0.15	0.158	0.16	0.153	0.161							10	0.0573835	0.0634316	0.0603907	1.70647	1.64468	1.64314		0.95	500	814.545	702.797		0.95	4194.18	4990.83	5567.44	0.316763	790.698	738.806	703.125
	80	466.258	554.839	597.484	506.25	573.333	544.304	522.013	585.526	571.429	0.163	0.155	0.159	0.16	0.15	0.158	0.159	0.152	0.161															1.267	815.385	1037.43	1047.17		1.267	7200	8098.52	8876.54	0.422351	783.582	707.692	769.231
	90	648.485	398.734	614.907	475.61	593.548	531.25	575.758	541.401	539.877	0.165	0.158	0.161	0.164	0.155	0.16	0.165	0.157	0.163															1.689	805.755	1104.27	1227.98		1.689	11009.9	10895	10384.6	0.563135	740.458	738.462	834.646
	100	606.061	537.975	564.417	601.227	596.154	503.106	3678.79	3378.2	5466.26	0.165	0.158	0.163	0.163	0.156	0.161	0.165	0.156	0.163							2D stats								2.253	1379.81	1623.71	1478.05		2.253	15687	15953	16507.3	0.750847	787.671	900.763	923.664
	110	562.874	608.696	472.727	787.879	703.226	765.432	9763.64	8694.27	16798.8	0.167	0.161	0.165	0.165	0.155	0.162	0.165	0.157	0.164							Ordinary one-way ANOVA of Fig. 2D WT								3.003	2401.07	2301.07	2097.56		3.003	25285.7	25580.2	22626.1	1.00113	720.93	717.557	890.511
	120	463.277	682.635	542.857	807.91	775.758	811.429	10896.5	9311.38	16214.7	0.177	0.167	0.175	0.177	0.165	0.175	0.174	0.167	0.177															4.005	3369.67	3020.62	2938.46		4.005	33137.6	32311.4	25896.5	1.33484	814.815	731.884	824.817
	130	550	694.118	629.213	1094.97	814.371	1331.46	10505.6	8700	13172.2	0.18	0.17	0.178	0.179	0.167	0.178	0.178	0.17	0.18							Dunnett's multiple comparisons test	Mean diff.	95.00% CI of diff.	Below threshold?	Summary	Adjusted P Value			5.339	3686.36	3441.44	2989.3		5.339	40633.8	42419.9	34543.1	1.77979	676.923	704.545	809.16
	140	572.973	588.571	686.813	1322.4	1339.18	1785.71	10130.4	9000	14163	0.185	0.175	0.182	0.183	0.171	0.182	0.184	0.173	0.184							0 vs. 0.1 mM 4HPAA	0.02218	-0.08547 to 0.1298	No	ns	0.985			7.119	4324.61	4309.65	3307.69		7.119	50878.3	46537.4	42020.3	2.37305	694.657	742.188	849.206
	150	539.683	567.416	693.548	1748.66	1417.14	2301.07	9185.18	7264.05	13560.9	0.189	0.178	0.186	0.187	0.175	0.186	0.189	0.178	0.189							0 vs. 0.25 mM 4HPAA	-0.09694	-0.2046 to 0.01071	No	ns	0.0868			9.492	4935.96	4497.24	3857.14		9.492	59940.1	56673.8	45429.9	3.16406	709.876	679.105	757.812
	160	517.588	772.973	605.128	1850.52	2010.99	3333.33	8273.63	6699.45	12020.2	0.199	0.185	0.195	0.194	0.182	0.192	0.201	0.183	0.198							0 vs. 0.5 mM 4HPAA	-0.1571	-0.2647 to -0.04944	Yes	**	0.0034												4.21875	576.923	655.405	851.562
	170	610.577	782.383	738.916	2247.53	2491.98	3712.12	6805.97	6151.04	10844.7	0.208	0.193	0.203	0.202	0.187	0.198	0.201	0.192	0.206							0 vs. 1 mM 4HPAA	-0.5744	-0.6821 to -0.4668	Yes	****	<0.0001												5.625	613.636	682.17	795.775
	180	567.568	729.064	703.704	2863.21	2836.74	4586.54	6724.77	5840	9058.82	0.222	0.203	0.216	0.212	0.196	0.208	0.218	0.2	0.221							0 vs. 2.5 mM 4HPAA	-0.8429	-0.9505 to -0.7352	Yes	****	<0.0001												7.5	681.818	704.545	712.121
	190	637.131	700.461	883.621	3168.14	3436.28	5274.77	5427.35	4620.37	8399.16	0.237	0.217	0.232	0.226	0.204	0.222	0.234	0.216	0.238							0 vs. 5 mM 4HPAA	-1.104	-1.211 to -0.9959	Yes	****	<0.0001												10	578.125	822.222	804.688
	200	685.824	755.274	960.63	3408.16	3731.82	5255.14	4729.73	4230.77	6618.32	0.261	0.237	0.254	0.245	0.22	0.243	0.259	0.234	0.262							0 vs. 10 mM 4HPAA	-1.448	-1.556 to -1.340	Yes	****	<0.0001
	210	831.034	793.233	911.661	3486.99	3757.32	5616.24	4374.57	3875.49	6225.26	0.29	0.266	0.283	0.269	0.239	0.271	0.291	0.257	0.293
	220	750	813.333	919.505	4408.03	5203.85	6587.25	3425.15	3588.03	4546.27	0.332	0.3	0.323	0.299	0.26	0.298	0.334	0.284	0.335
	230	764.858	760.684	960.212	5023.39	5232.08	6956.01	2725.64	2776.76	3407.12	0.387	0.351	0.377	0.342	0.293	0.341	0.39	0.327	0.393							Ordinary one-way ANOVA of Fig. 2D ΔcomR
	240	703.226	812.796	942.605	5334.17	6601.8	7941.75	2034.04	2103.9	2416.49	0.465	0.422	0.453	0.398	0.334	0.412	0.47	0.385	0.473
	250	641.476	675.048	849.091	5925.69	7137.76	8658.54	1680.56	1730.43	1724.44	0.569	0.517	0.55	0.471	0.392	0.492	0.576	0.46	0.577							Dunnett's multiple comparisons test	Mean diff.	95.00% CI of diff.	Below threshold?	Summary	Adjusted P Value
	260	634.561	701.754	948.83	6198.95	7929.46	9676.67	1354.25	1361.85	1321.68	0.706	0.627	0.684	0.573	0.482	0.6	0.717	0.561	0.715							0 vs. 0.1 mM 4HPAA	0.009953	-0.02045 to 0.04035	No	ns	0.8735
	270	672.769	768.246	827.103	6869.44	8577.78	10627.5	1163.82	1098.43	1109.73	0.874	0.781	0.856	0.697	0.585	0.741	0.879	0.701	0.884							0 vs. 0.25 mM 4HPAA	0.02266	-0.007736 to 0.05307	No	ns	0.1943
	280	707.565	791.014	903.286	7488.48	9444.44	11461.5	1158.18	1083.33	991.743	1.084	0.957	1.065	0.868	0.729	0.923	1.1	0.876	1.09							0 vs. 0.5 mM 4HPAA	0.007938	-0.02246 to 0.03834	No	ns	0.9511
	290	807.751	868.936	974.848	8562.38	10713.8	12245.7	1155.92	1161.5	1004.54	1.316	1.175	1.312	1.058	0.905	1.115	1.334	1.065	1.32							0 vs. 1 mM 4HPAA	0.0124	-0.01800 to 0.04280	No	ns	0.7347
	300	682.754	721.788	767.32	10571.8	13380.2	14026.8	858.418	909.375	763.518	1.554	1.409	1.53	1.275	1.102	1.344	1.568	1.28	1.535							0 vs. 2.5 mM 4HPAA	0.01331	-0.01710 to 0.04371	No	ns	0.677
	310	772.188	628.165	854.691	8619.05	12087.2	11313	892.135	831.005	764.639	1.769	1.619	1.748	1.491	1.307	1.578	1.78	1.503	1.759							0 vs. 5 mM 4HPAA	0.02297	-0.007431 to 0.05337	No	ns	0.1849
	320	695.766	594.187	714.36	8962.4	10829.1	11231.5	753.972	727.003	559.938	1.913	1.789	1.922	1.702	1.504	1.771	1.951	1.685	1.927							0 vs. 10 mM 4HPAA	0.01195	-0.01845 to 0.04235	No	ns	0.7629
	330	347.591	428.72	354.258	7595.57	10193.5	9013.49	336.381	420.967	257.494	2.034	1.922	2.055	1.852	1.674	1.927	2.078	1.841	2.035
	340	148.482	201.693	162.845	3379.33	6163.81	4305.24	142.193	198.128	107.852	2.108	2.008	2.137	1.964	1.807	2.041	2.152	1.923	2.114
	350	74.3649	99.5169	92.0693	1424.29	2389.77	1766.68	71.9163	100.5	61.9224	2.165	2.07	2.194	2.034	1.896	2.113	2.197	2	2.164
	360	45.1848	61.6046	42.3233	548.077	1004.09	693.944	46.2298	48.1809	53.4979	2.191	2.094	2.221	2.08	1.957	2.163	2.228	2.034	2.187
	370	40.0911	37.7181	38.3929	215.268	380.833	284.998	41.4438	45.1456	37.6417	2.195	2.121	2.24	2.109	1.993	2.193	2.244	2.06	2.205
	380	39.5455	33.9623	33.1541	111.216	191.829	138.699	33.4374	39.1304	40.4178	2.2	2.12	2.232	2.113	2.007	2.199	2.243	2.07	2.202
	390	29.8103	45.2617	42.0018	93.7794	107.09	95.498	35.1267	33.3817	41.3824	2.214	2.121	2.238	2.122	2.017	2.199	2.249	2.067	2.199
	400	38.4789	34.0265	28.7382	71.5631	76.006	70.5774	36.4931	48.4966	42.6885	2.209	2.116	2.227	2.124	2.013	2.182	2.247	2.062	2.202
	410	30.0273	32.7014	40.018	53.4027	76.0815	60.495	40.2505	40.9956	39.2874	2.198	2.11	2.224	2.116	2.011	2.182	2.236	2.049	2.189
	420	38.7597	34.795	38.7562	62.4704	67.2646	60.5782	35.7942	42.0538	35.6327	2.193	2.098	2.219	2.113	2.007	2.179	2.235	2.045	2.189
	430	33.8363	40.5341	36.718	54.6838	63.4366	57.1956	37.3537	41.2574	41.8583	2.187	2.097	2.206	2.103	2.002	2.168	2.222	2.036	2.174
	440	40.553	44.6686	40.0546	47.3005	58.2622	50.7213	31.3067	41.996	34.8189	2.17	2.082	2.197	2.093	1.991	2.149	2.204	2.024	2.154
	450	29.5885	30.8582	33.8673	59.8372	57.1284	54.8009	34.7032	45.7029	43.9663	2.163	2.074	2.185	2.089	1.978	2.135	2.19	2.013	2.138
	460	32.0186	43.0993	26.7281	60.7946	59.7771	55.0588	36.2053	35.341	43.1317	2.155	2.065	2.17	2.089	1.974	2.125	2.182	2.009	2.133
	470	27.4674	35.0195	37.5174	43.2069	62.0865	49.6924	34.642	45.1128	39.548	2.148	2.056	2.159	2.083	1.965	2.113	2.165	1.995	2.124
	480	31.2938	36.1681	30.7692	63.8298	57.1429	51.5267	40.8922	41.4141	44.4444	2.141	2.046	2.145	2.068	1.96	2.096	2.152	1.98	2.115
	490	34.2401	35.3114	39.7754	54.7746	49.2055	47.9846	37.8151	37.5444	29.4817	2.132	2.039	2.137	2.063	1.951	2.084	2.142	1.971	2.103
	500	36.3722	30.0641	28.6385	61.5234	52.795	52.1236	36.1333	41.8581	35.7995	2.117	2.029	2.13				2.131	1.959	2.095

## Sheet: Fig 3
	3C								3D
	ComRSth	4HPAA (10 mM)			XIP (5 nM)					4HPAA (10 mM)			XIP (5nM)
	WT	241968	239185	234942	220822	241495	188177		ComRSth WT	115580	114855	106410	218633	205062	103734
	K100A	26627	24617.9	18736.2	35894.1	33663.2	24249.5		5x ComR* Sth	909.346	2699.1	2714.43	4276.08	3932.02	-109.056
	T90A	8144.88	5811.31	6530.54	1164.71	1340.37	1481.33		ComRSve WT	-1603.88	1505.52	2476.79	1357.58	1846.77	1926.97
	Y174A/F171A	1.26364e+06	1.0648e+06	1.00639e+06	547.428	744.909	1604.14
	3C stats								3D stats
	Ordinary one-way ANOVA of Fig. 3C 4HPAA 10mM								Ordinary one-way ANOVA of Fig. 3D 4HPAA 10mM
	Dunnett's multiple comparisons test	Mean diff.	95.00% CI of diff.	Below threshold?	Summary	Adjusted P Value			Dunnett's multiple comparisons test	Mean diff.	95.00% CI of diff.	Below threshold?	Summary	Adjusted P Value
	WT vs. K100A	215371	56686 to 374057	Yes	*	0.0114			ComRSth WT vs. 5x ComR* Sth	110174	102586 to 117762	Yes	****	<0.0001
	WT vs. T90A	231869	73184 to 390555	Yes	**	0.0076			ComRSth WT vs. ComRSve WT	111489	103901 to 119077	Yes	****	<0.0001
	WT vs. Y174A/F171A	-872913	-1031598 to -714227	Yes	****	<0.0001
	Ordinary one-way ANOVA of Fig. 3C XIP 5 nM								Ordinary one-way ANOVA of Fig. 3D XIP 5 nM
	Dunnett's multiple comparisons test	Mean diff.	95.00% CI of diff.	Below threshold?	Summary	Adjusted P Value			Dunnett's multiple comparisons test	Mean diff.	95.00% CI of diff.	Below threshold?	Summary	Adjusted P Value
	WT vs. K100A	185562	153127 to 217998	Yes	****	<0.0001			ComRSth WT vs. 5x ComR* Sth	173110	88304 to 257917	Yes	**	0.002
	WT vs. T90A	215502	183067 to 247938	Yes	****	<0.0001			ComRSth WT vs. ComRSve WT	174099	89293 to 258906	Yes	**	0.0019
	WT vs. Y174A/F171A	215866	183430 to 248301	Yes	****	<0.0001

## Sheet: Fig 4
	4B								4C
		Sth DcomS PcomS-luxAB								Sth DcomS PcomS-luxAB
	-	7197.65	7440.22	7779.41					-	13019.2	13207.5	12660.1
	4-Hydroxy Phenylacetic acid	163016	206717	222187					4-hydroxyphenylacetic acid	135514	140667	116840
	Tyramine	8327.85	9310.91	9591.21					Phenylacetic acid	53330.8	52489.8	52147.1
	Methyl 4-hydroxyphenylacetate	7419.34	9200.37	9469.87					Indole-3-acetic acid	58543.9	53386.4	49084.1
	D-(+)-3-Phenyllactic acid	12348.8	16089	16555.2					3-methylpentanoic acid	41162.6	38908.4	37956.6
	(R)-(-)-Mandelic Acid	6221.85	7363.07	7923.8					4-methylvaleric acid	73173	70557.4	65568
	Phenylacetic acid	62935.3	86994.4	97727.9
	3-Hydroxy phenylacetic acid	80525.3	106158	116711
	3-Fluoro-4-hydroxyphenylacetic acid	141484	133486	115937
	Pentafluoro phenylacetic acid	7863.48	7740.07	8152.95
	Homovanillic acid	9087.43	8453.11	7235.32
	4-Hydroxy-3,5-dimethoxyphenylacetic acid	6248.14	5824.02	6382.67
	1-Naphthylacetic acid	9896.97	9081.36	8980.52
	4B stats								4C stats
	Ordinary one-way ANOVA of Fig. 4B								Ordinary one-way ANOVA of Fig. 4C
	Dunnett's multiple comparisons test	Mean diff.	95.00% CI of diff.	Below threshold?	Summary	Adjusted P Value			Dunnett's multiple comparisons test	Mean diff.	95.00% CI of diff.	Below threshold?	Summary	Adjusted P Value
	- vs. 4-Hydroxy Phenylacetic acid	-189835	-218329 to -161340	Yes	****	<0.0001			- vs. 4-Hydroxy Phenylacetic acid	-118045	-131642 to -104447	Yes	****	<0.0001
	- vs. Tyramine	-1604	-30098 to 26890	No	ns	>0.9999			- vs. Phenylacetic acid	-39694	-53291 to -26096	Yes	****	<0.0001
	- vs. Methyl 4-hydroxyphenylacetate	-1224	-29718 to 27270	No	ns	>0.9999			- vs. Indole-3-acetic acid	-40709	-54307 to -27112	Yes	****	<0.0001
	- vs. D-(+)-3-Phenyllactic acid	-7525	-36020 to 20969	No	ns	0.9883			- vs. 3-methylpentanoic acid	-26380	-39978 to -12783	Yes	***	0.0005
	- vs. (R)-(-)-Mandelic Acid	302.9	-28191 to 28797	No	ns	>0.9999			- vs. 4-methylvaleric acid	-56804	-70402 to -43206	Yes	****	<0.0001
	- vs. Phenylacetic acid	-75080	-103574 to -46586	Yes	****	<0.0001
	- vs. 3-Hydroxy phenylacetic acid	-93659	-122153 to -65165	Yes	****	<0.0001
	- vs. 3-Fluoro-4-hydroxyphenylacetic acid	-122830	-151324 to -94336	Yes	****	<0.0001
	- vs. Pentafluoro phenylacetic acid	-446.4	-28941 to 28048	No	ns	>0.9999
	- vs. Homovanillic acid	-786.2	-29280 to 27708	No	ns	>0.9999
	- vs. 4-Hydroxy-3,5-dimethoxyphenylacetic acid	1321	-27173 to 29815	No	ns	>0.9999
	- vs. 1-Naphthylacetic acid	-1847	-30341 to 26647	No	ns	>0.9999

## Sheet: Fig 5
	5A								5B								5D
		Sth DcomS PcomS-luxAB								Pg SN								Inhibition zone (mm)
	-	52455.3	54350.4	59463.2					ΔcomS	488055	464872	458721					4HPAA (mM)	ΔcomR			HSISS4
	4HPAA (Ctl+)	1.1686e+06	1.33536e+06	1.59043e+06					ΔcomR	15130.2	14932	13733.4					0	0.181846	0.257547	0.148321	0.215566	0.254992	0.218526
	BHIe (Ctl-)	52974.8	61267	55330.4					Δopp	362435	330911	338136					0.25	0.245092	0.193931	0.190991	0.300706	0.347817	0.499774
	Pg SN	400287	449715	440538													0.5	0.217932	0.222722	0.185603	0.95804	0.840797	0.745179
	BHIe (Ctl-)	60313.6	70959.5	71289.1													1	0.218623	0.254832	0.237114	1.18056	1.05425	1.05946
	Pg SN	556649	648752	720916													2	0.222412	0.217435	0.188327	1.40437	1.42735	1.37769
																	3	0.250988	0.214508	0.180739	1.39258	1.45852	1.3658
																	4	0.223116	0.180334	0.180334	1.49494	1.42676	1.30321
	5A stats								5B stats								5	0.185343	0.190331	0.185343	1.42838	1.39921	1.43521
	Ordinary one-way ANOVA of Fig. 5A								Ordinary one-way ANOVA of Fig. 5B
	Dunnett's multiple comparisons test	Mean diff.	95.00% CI of diff.	Below threshold?	Summary	Adjusted P Value			Dunnett's multiple comparisons test	Mean diff.	95.00% CI of diff.	Below threshold?	Summary	Adjusted P Value			5D stats
	- vs. 4HPAA (Ctl+)	-1309372	-1531333 to -1087411	Yes	****	<0.0001			ΔcomR vs. ΔcomS	-455951	-486508 to -425394	Yes	****	<0.0001			Ordinary one-way ANOVA of Fig. 5D WT
	- vs. BHIe (Ctl-)	-1101	-223062 to 220860	No	ns	>0.9999			ΔcomR vs. Δopp	-329229	-359785 to -298672	Yes	****	<0.0001
	- vs. Pg SN	-374757	-596718 to -152796	Yes	**	0.0015											Dunnett's multiple comparisons test	Mean diff.	95.00% CI of diff.	Below threshold?	Summary	Adjusted P Value
	- vs. BHIe (Ctl-)	-12098	-234059 to 209863	No	ns	>0.9999											0 vs. 0.25 mM 4HPAA	-0.1531	-0.3229 to 0.01676	No	ns	0.0865
	- vs. Pg SN	-586683	-808643 to -364722	Yes	****	<0.0001											0 vs. 0.5 mM 4HPAA	-0.6183	-0.7881 to -0.4485	Yes	****	<0.0001
																	0 vs. 1 mM 4HPAA	-0.8684	-1.038 to -0.6986	Yes	****	<0.0001
																	0 vs. 2 mM 4HPAA	-1.173	-1.343 to -1.004	Yes	****	<0.0001
																	0 vs. 3 mM 4HPAA	-1.176	-1.346 to -1.006	Yes	****	<0.0001
																	0 vs. 4 mM 4HPAA	-1.179	-1.348 to -1.009	Yes	****	<0.0001
																	0 vs. 5 mM 4HPAA	-1.191	-1.361 to -1.021	Yes	****	<0.0001
																	Ordinary one-way ANOVA of Fig. 5D ΔcomR
																	Dunnett's multiple comparisons test	Mean diff.	95.00% CI of diff.	Below threshold?	Summary	Adjusted P Value
																	0 vs. 0.25 mM 4HPAA	-0.0141	-0.08464 to 0.05644	No	ns	0.9872
																	0 vs. 0.5 mM 4HPAA	-0.01285	-0.08338 to 0.05769	No	ns	0.9923
																	0 vs. 1 mM 4HPAA	-0.04095	-0.1115 to 0.02958	No	ns	0.4095
																	0 vs. 2 mM 4HPAA	-0.01349	-0.08402 to 0.05705	No	ns	0.99
																	0 vs. 3 mM 4HPAA	-0.01951	-0.09004 to 0.05103	No	ns	0.9367
																	0 vs. 4 mM 4HPAA	0.00131	-0.06923 to 0.07185	No	ns	>0.9999
																	0 vs. 5 mM 4HPAA	0.008899	-0.06164 to 0.07944	No	ns	0.9991

## Sheet: Fig S1
	Plate #	Carbon/nitrogen source	Max. RLU/OD600 of reporter strains
	Biolog plate PM1		PsptA	PslvX	PcomX	PcomR	PscuR	PsarF
	A1	- (control)	2123	2404	2036	61204	46116	50886
	A2	L-Arabinose	2181	2966	2417	74600	49243	63907
	A3	N-Acetyl-D-Glucosamine	2808	2678	1398	80847	48225	81227
	A4	D-Saccharic Acid	2823	2757	2177	61472	39199	82843
	A5	Succinic Acid	2772	2689	2473	33853	26325	85995
	A6	D-Galactose	3138	3166	2540	53839	43389	94963
	A7	L-Aspartic Acid	3257	3315	2571	61133	39693	89411
	A8	L-Proline	3085	3270	2435	53473	37290	87505
	A9	D-Alanine	2823	2762	2646	52000	30847	81173
	A10	D-Trehalose	3685	4586	2719	130297	65608	124936
	A11	D-Mannose	2722	2743	2560	79253	42000	74934
	A12	Dulcitol	2929	3610	2859	77354	52595	56711
	B1	D-Serine	2365	3176	2602	45272	39934	48452
	B2	D-Sorbitol	2638	3526	2484	80326	52442	59502
	B3	Glycerol	2689	3365	2238	74669	44951	87053
	B4	L-Fucose	2863	3155	2296	42277	29051	96516
	B5	D-Glucuronic Acid	3199	3341	2351	44807	28077	104643
	B6	D-Gluconic Acid	3369	3858	2168	66472	41047	106234
	B7	D,L-α-Glycerol- Phosphate	3306	3688	2723	72425	39083	107944
	B8	D-Xylose	3089	3377	2694	40649	23812	90680
	B9	L-Lactic Acid	3176	3387	2750	54384	29481	96626
	B10	Formic Acid	3764	3584	2898	97610	58567	117638
	B11	D-Mannitol	3573	4669	3222	101494	64654	99699
	B12	L-Glutamic Acid	2941	3897	3143	75494	45905	57258
	C1	D-Glucose-6-Phosphate	2179	2986	2583	56093	47341	50051
	C2	D-Galactonic Acid-γ-Lactone	2702	3228	2291	67547	31722	50165
	C3	D,L-Malic Acid	2448	3175	2260	72238	43739	79370
	C4	D-Ribose	2518	3399	2363	44595	28127	88980
	C5	Tween 20	2279	3234	2037	31798	33268	37188
	C6	L-Rhamnose	3257	3750	2191	73177	34124	101052
	C7	D-Fructose	3958	4882	2709	107770	56871	160170
	C8	Acetic Acid	3395	3479	2438	55052	37274	108873
	C9	α-D-Glucose	3163	3734	2591	66594	29962	97817
	C10	Maltose	3432	4117	2742	78150	52066	99570
	C11	D-Melibiose	3202	3972	2819	78281	44659	98337
	C12	Thymidine	3603	4762	2992	101552	57317	85514
	D1	L-Asparagine	2347	3450	2296	67344	50213	52524
	D2	D-Aspartic Acid	2078	3317	2071	51272	25755	25795
	D3	D-Glucosaminic Acid	2467	3174	2315	59521	31876	55193
	D4	1,2-Propanediol	2667	3066	2175	66516	42155	84586
	D5	Tween 40	4872	4731	1901	109569	77337	115074
	D6	α-Keto-Glutaric Acid	3335	3864	2136	86430	36720	84389
	D7	α-Keto-Butyric Acid	2987	3631	2269	101492	50344	107879
	D8	α-Methyl-DGalactoside	3301	4413	2125	73786	44331	102009
	D9	α-D-Lactose	3199	3856	2473	63210	26576	77197
	D10	Lactulose	3188	3566	2628	77066	43817	71485
	D11	Sucrose	3519	7089	2811	131667	62308	112802
	D12	Uridine	3963	4038	2817	80389	55898	80808
	E1	L-Glutamine	2679	3301	2451	59682	40869	57552
	E2	m-Tartaric Acid	2174	3411	2234	68116	30059	33562
	E3	D-Glucose-1- Phosphate	2136	3582	2193	66705	31642	54482
	E4	D-Fructose-6- Phosphate	2383	3458	2224	77553	41862	73811
	E5	Tween 80	2799	4077	2006	71396	50417	75380
	E6	α-Hydroxy Glutaric Acid-γLactone	3332	4126	2291	99230	44930	95969
	E7	α-Hydroxy Butyric Acid	3200	3809	2314	118109	59374	104361
	E8	ß-Methyl-DGlucoside	2925	4162	2072	94277	51753	83392
	E9	Adonitol	3005	4019	2563	98688	27349	69112
	E10	Maltotriose	3218	4772	2742	81891	55200	93896
	E11	2-Deoxy Adenosine	3455	4729	2683	74218	44220	92733
	E12	Adenosine	4000	4906	2969	109441	57632	107015
	F1	Glycyl-L-Aspartic Acid	2846	3449	2672	45856	34555	55228
	F2	Citric Acid	2147	3647	2398	70801	29268	63500
	F3	myo-Inositol	2548	3772	2364	79802	38961	62890
	F4	D-Threonine	2220	3649	2504	80727	52594	61438
	F5	Fumaric Acid	2326	4161	2155	119433	61267	63419
	F6	Bromo Succinic Acid	3152	5154	2669	135298	67851	71555
	F7	Propionic Acid	2943	4438	2417	140959	67944	91465
	F8	Mucic Acid	2725	4196	2182	120628	64291	66688
	F9	Glycolic Acid	2473	3755	2590	105097	31497	69087
	F10	Glyoxylic Acid	2888	4637	2695	82432	48429	79381
	F11	D-Cellobiose	2835	4674	2651	113301	57929	86011
	F12	Inosine	3508	3699	2819	82582	49635	81559
	G1	Glycyl-LGlutamic Acid	2138	3374	2454	33619	27434	57850
	G2	Tricarballylic Acid	4567	3738	2567	50394	22224	66462
	G3	L-Serine	2136	3569	2313	80674	39019	51487
	G4	L-Threonine	2125	3841	2527	84250	52731	59314
	G5	L-Alanine	2190	3753	2690	96781	60199	43787
	G6	L-Alanyl-Glycine	2585	4007	2444	106365	65784	70387
	G7	Acetoacetic Acid	2609	3963	2591	107873	61921	69317
	G8	N-Acetyl-ß-DMannosamine	2284	4085	2832	101557	63147	58284
	G9	Mono Methyl Succinate	2644	3628	2711	104966	54812	45265
	G10	Methyl Pyruvate	2425	3559	2646	92611	49631	39440
	G11	D-Malic Acid	3141	3962	2817	95966	49937	83188
	G12	L-Malic Acid	3303	3845	3064	73873	45660	82648
	H1	Glycyl-L-Proline	2949	3776	2675	49521	39286	83462
	H2	p-Hydroxy Phenyl Acetic Acid	2089	130682	2539	71006	18674	64206
	H3	m-Hydroxy Phenyl Acetic Acid	2669	67956	2669	94770	44674	73813
	H4	Tyramine	2198	3421	2422	74324	39416	67411
	H5	D-Psicose	2689	4753	2619	114064	73082	94717
	H6	L-Lyxose	2468	3494	2794	64551	40640	49863
	H7	Glucuronamide	2643	3972	2732	101659	62977	67622
	H8	Pyruvic Acid	2206	3810	2648	95883	58876	36957
	H9	L-Galactonic Acid-γ-Lactone	2798	3870	2738	88209	27935	64854
	H10	D-Galacturonic Acid	3215	3730	3039	69098	44678	82353
	H11	Phenylethylamine	2990	3289	2798	48944	29018	66543
	H12	2-Aminoethanol	3243	3476	2932	30156	38638	74639
	Biolog plate PM2A
	A1	- (control)	2644	1438	1376	30375	29502	35613
	A2	Chondroitin-Chondroitin Sulfate C	2769	1628	1400	34043	32943	53988
	A3	α-Cyclodextrin	2784	1577	1444	89136	63369	66016
	A4	ß-Cyclodextrin	2865	1626	1483	68433	64073	49773
	A5	γ-Cyclodextrin	3114	1632	1531	47445	46408	34084
	A6	Dextrin	3069	1667	1623	38254	41289	31418
	A7	Gelatin	2985	1772	1535	48174	38509	34774
	A8	Glycogen	3000	1852	1688	52654	42491	34160
	A9	Inulin	2594	1447	1424	37954	40221	34764
	A10	Laminarin	3061	1862	1793	37610	34286	31330
	A11	Mannan	2864	2084	469	33178	34821	31562
	A12	Pectin	2830	2031	1846	51244	49311	28115
	B1	N-Acetyl-D-Galactosamine	2783	2016	1833	27758	25659	29314
	B2	N-Acetyl-Neuraminic Acid	2857	1679	1617	37620	31197	43745
	B3	ß-D-Allose	2934	2048	1691	54823	42932	37881
	B4	Amygdalin	2977	1782	1603	41323	32522	24915
	B5	D-Arabinose	3030	1846	1650	55380	45648	27182
	B6	D-Arabitol	3131	1992	1777	64094	53166	39095
	B7	L-Arabitol	3069	2000	1846	61802	49851	38546
	B8	Arbutin	2896	1917	1702	58619	43798	28626
	B9	2-Deoxy-DRibose	3478	2598	2564	35599	35323	28370
	B10	i-Erythritol	3180	2135	1936	53297	44177	33000
	B11	D-Fucose	3667	2157	1941	53446	41887	33991
	B12	3-0-ß-DGalactopyranosylD-Arabinose	3209	2626	2507	42586	24845	36132
	C1	Gentiobiose	2713	1805	1550	27052	25874	22148
	C2	L-Glucose	2649	1567	1437	34061	31589	26552
	C3	Lactitol	2767	1662	1191	42584	34952	38070
	C4	D-Melezitose	2856	1654	1377	57688	40411	38762
	C5	Maltitol	2924	1891	1528	61259	56510	36472
	C6	α-Methyl-DGlucoside	2938	2122	1472	70652	62717	48624
	C7	ß-Methyl-DGalactoside	2992	1984	1450	65615	52957	49994
	C8	3-Methyl Glucose	2962	1912	1674	71782	53164	39715
	C9	ß-Methyl-DGlucuronic Acid	2992	2078	1822	34502	44956	32418
	C10	α-Methyl-DMannoside	3305	2000	1949	58977	42599	31704
	C11	ß-Methyl-DXyloside	2992	2048	2119	52342	44601	34261
	C12	Palatinose	3626	2440	2364	41236	34715	37719
	D1	D-Raffinose	2529	1810	1730	35029	30479	7686
	D2	Salicin	2939	1284	1367	9249	17039	17284
	D3	Sedoheptulosan	2649	1349	1315	26836	36244	28735
	D4	L-Sorbose	2809	1500	1419	52929	50099	47056
	D5	Stachyose	2689	1489	1441	63702	55393	41416
	D6	D-Tagatose	2550	1865	1452	65009	54230	50399
	D7	Turanose	2481	1887	1588	64158	58525	56929
	D8	Xylitol	2802	1939	1835	40442	41731	29478
	D9	N-Acetyl-DGlucosaminitol	3084	2087	1815	40727	40942	38016
	D10	γ-Amino Butyric Acid	2909	2024	1880	44477	33705	33274
	D11	δ-Amino Valeric Acid	3231	2215	1913	34853	29682	29361
	D12	Butyric Acid	3153	2273	2319	46464	40392	45795
	E1	Capric Acid	2933	1887	1899	4604	3549	3612
	E2	Caproic Acid	2779	2147	1530	16000	18545	26800
	E3	Citraconic Acid	2626	1603	1418	33151	34424	24533
	E4	Citramalic Acid	2740	1638	1489	42361	34863	51919
	E5	D-Glucosamine	2629	1686	1504	27234	36889	44021
	E6	2-Hydroxy Benzoic Acid	2924	1895	1590	129479	51654	66672
	E7	4-Hydroxy Benzoic Acid	3000	1746	1551	115839	54964	56791
	E8	ß-Hydroxy Butyric Acid	3382	1014	1647	48207	42923	54616
	E9	Glycolic Acid	2948	1968	1779	22596	40594	45340
	E10	α-Keto-Valeric Acid	2253	2143	1947	40037	33873	33690
	E11	Itaconic Acid	3208	2148	1882	38472	36641	28165
	E12	5-Keto-DGluconic Acid	3235	2421	2362	47699	39307	9109
	F1	D-Lactic Acid Methyl Ester	2730	1976	1621	27201	27041	10602
	F2	Malonic Acid	2646	1563	1570	30664	27333	37443
	F3	Melibionic Acid	3735	1532	1513	33349	31846	39308
	F4	Oxalic Acid	2463	1477	1439	29872	28360	52704
	F5	Oxalomalic Acid	2607	1518	1649	39304	37194	56888
	F6	Quinic Acid	2748	1468	1541	50146	43395	70979
	F7	D-Ribono-1,4- Lactone	2823	1706	1569	54406	44485	66223
	F8	Sebacic Acid	2977	1890	1777	91792	44614	68545
	F9	Sorbic Acid	2809	2083	1914	12386	14783	25060
	F10	Succinamic Acid	2856	1946	1841	39561	33783	47504
	F11	D-Tartaric Acid	3046	1985	2051	36905	38576	34115
	F12	L-Tartaric Acid	3618	2282	2378	50044	40313	43925
	G1	Acetamide	2842	1754	1697	25292	19576	22821
	G2	L-Alaninamide	2733	1677	1696	23906	28247	40446
	G3	N-Acetyl-LGlutamic Acid	2591	1597	1763	13575	24902	36821
	G4	L-Arginine	2629	1643	1630	24678	30397	54346
	G5	Glycine	2604	1711	1606	20065	28798	61027
	G6	L-Histidine	2977	1819	1688	36381	34614	64974
	G7	L-Homoserine	2659	2024	1704	41798	38957	68118
	G8	Hydroxy-LProline	2970	1922	1956	35982	31373	52413
	G9	L-Isoleucine	2923	2192	1779	16205	27645	54828
	G10	L-Leucine	3113	2221	1905	29591	23387	48509
	G11	L-Lysine	2992	2102	2022	46728	38761	36467
	G12	L-Methionine	3344	2560	2356	59804	48263	42720
	H1	L-Ornithine	2718	1739	1694	34980	33415	19611
	H2	L-Phenylalanine	2939	1721	1837	22556	24194	21018
	H3	L-Pyroglutamic Acid	2941	1897	1734	26722	33415	48760
	H4	L-Valine	2881	1953	1750	31249	35951	50057
	H5	D,L-Carnitine	2835	1806	1854	30934	33058	56784
	H6	Sec-Butylamine	2858	2180	1894	26886	35182	55409
	H7	D,L-Octopamine	3233	2114	1924	33881	28608	47641
	H8	Putrescine	3105	2138	1943	23851	19150	58247
	H9	Dihydroxy Acetone	4490	2809	2699	20653	15027	27378
	H10	2,3-Butanediol	3173	2231	2096	40179	24338	36664
	H11	2,3-Butanedione	3160	2365	2207	49597	30890	33867
	H12	3-Hydroxy-2- Butanone	3542	2346	2300	44947	35926	27807

## Sheet: Fig S2 
S2A																										S2B								S2C
	RLU/OD600												OD600																						RLU/OD600												OD600
Time (min)	XIP 0 nM & 4HPAA 0mM			XIP 0 nM & 4HPAA 1mM			XIP 5 nM & 4HPAA 0mM			XIP 5 nM & 4HPAA 1mM			XIP 0 nM & 4HPAA 0mM			XIP 0 nM & 4HPAA 1mM			XIP 5 nM & 4HPAA 0mM			XIP 5 nM & 4HPAA 1mM				4HPAA (mM)	No XIP			XIP 5 nM				Time (minutes)	XIP 0 nM & 4HPAA 0mM			XIP 0 nM & 4HPAA 1mM			XIP 25 nM & 4HPAA 0mM			XIP 25 nM & 4HPAA 1mM			XIP 0 nM & 4HPAA 0mM
0	256.25	240	375.796	303.797	370.861	337.58	430.38	480.263	471.338	464.968	443.709	585.987	0.16	0.15	0.157	0.158	0.151	0.157	0.158	0.152	0.157	0.157	0.151	0.157		0	22507.5	24712.8	26086.6	116602	104062	160168		0	514.793	868.264	449.102	547.619	537.572	446.429	621.302	597.633	585.799	389.222	467.456	416.667	0.169	0.167	0.167
10	547.17	618.421	493.671	531.646	605.263	544.304	765.823	625	639.241	605.096	609.272	662.42	0.159	0.152	0.158	0.158	0.152	0.158	0.158	0.152	0.158	0.157	0.151	0.157		0.0293	25351.5	28850.4	26569.7	126761	142774	124892		10	461.078	565.476	577.381	547.619	430.233	366.864	431.953	526.627	535.714	375	455.09	473.054	0.167	0.168	0.168
20	546.584	592.105	607.595	670.886	631.579	601.266	761.006	640.523	716.981	611.465	629.139	601.266	0.161	0.152	0.158	0.158	0.152	0.158	0.159	0.153	0.159	0.157	0.151	0.158		0.05859	27087.6	27961.5	28397.8	177221	142079	131412		20	384.615	511.905	476.19	529.762	459.77	443.787	573.965	538.462	538.462	378.698	443.787	476.19	0.169	0.168	0.168
30	521.739	830.065	647.799	512.658	532.895	643.312	685.535	629.87	654.088	481.013	622.517	654.088	0.161	0.153	0.159	0.158	0.152	0.157	0.159	0.154	0.159	0.158	0.151	0.159		0.11719	29456.5	31440.5	31095.4	140463	114585	102554		30	394.118	532.544	443.787	600	373.563	317.647	411.765	458.824	511.765	520.71	452.381	482.143	0.17	0.169	0.169
40	541.667	652.174	452.381	547.059	646.341	568.047	636.905	652.439	692.308	662.651	668.75	736.527	0.168	0.161	0.168	0.17	0.164	0.169	0.168	0.164	0.169	0.166	0.16	0.167		0.23438	38446.1	43193.9	43825.1	120582	79467.4	91144.3		40	464.706	431.953	473.373	476.471	628.571	635.294	397.661	594.118	479.532	417.647	414.201	482.143	0.17	0.169	0.169
50	555.556	632.258	672.956	537.5	690.789	607.595	689.441	610.39	668.75	598.726	735.099	905.66	0.162	0.155	0.159	0.16	0.152	0.158	0.161	0.154	0.16	0.157	0.151	0.159		0.46875	50948.4	52383.2	58758.8	104088	112878	127383		50	452.941	443.787	464.706	526.316	443.182	421.053	552.326	494.118	561.404	452.941	479.29	511.905	0.17	0.169	0.17
60	518.519	577.922	509.434	743.75	529.801	487.342	660.377	542.484	641.509	531.646	703.947	647.799	0.162	0.154	0.159	0.16	0.151	0.158	0.159	0.153	0.159	0.158	0.152	0.159		0.9375	122716	149758	170065	174279	146227	170011		60	494.186	526.316	494.118	587.209	460.227	479.532	563.953	625.731	605.882	476.471	443.787	482.143	0.172	0.171	0.17
70	481.481	500	515.723	672.84	513.333	455.696	562.5	607.843	757.764	617.834	664.474	650	0.162	0.154	0.159	0.162	0.15	0.158	0.16	0.153	0.161	0.157	0.152	0.16		1.875	333320	385477	403426	415659	366557	342518		70	473.684	538.012	485.207	395.349	392.046	404.624	482.759	435.294	511.628	397.661	576.471	491.124	0.171	0.171	0.169
80	466.258	554.839	597.484	506.25	573.333	544.304	522.013	585.526	571.429	493.671	594.771	593.75	0.163	0.155	0.159	0.16	0.15	0.158	0.159	0.152	0.161	0.158	0.153	0.16		3.75	817386	901015	904385	851369	774590	825158		80	473.988	543.353	476.744	520	455.056	457.143	440	479.769	494.253	441.861	441.176	447.674	0.173	0.173	0.172
90	648.485	398.734	614.907	475.61	593.548	531.25	575.758	541.401	539.877	487.5	571.429	493.827	0.165	0.158	0.161	0.164	0.155	0.16	0.165	0.157	0.163	0.16	0.154	0.162		7.5	1.2246e+06	1.30469e+06	1.44579e+06	1.60638e+06	1.38157e+06	1.32307e+06		90	418.079	448.864	494.253	485.714	538.889	585.227	542.373	556.818	568.182	448.276	796.512	523.256	0.177	0.176	0.174
100	606.061	537.975	564.417	601.227	596.154	503.106	3678.79	3378.21	5466.26	2587.5	1558.44	2602.48	0.165	0.158	0.163	0.163	0.156	0.161	0.165	0.156	0.163	0.16	0.154	0.161		15	1.54012e+06	1.75048e+06	1.84077e+06	2.00974e+06	1.85905e+06	1.73429e+06		100	427.778	494.444	578.652	747.191	743.169	696.629	583.333	727.273	458.101	708.571	672.414	764.368	0.18	0.18	0.178
110	562.874	608.696	472.727	787.879	703.226	765.432	9763.64	8694.27	16798.8	5600	3174.19	6000	0.167	0.161	0.165	0.165	0.155	0.162	0.165	0.157	0.164	0.16	0.155	0.163		30	1.30377e+06	1.32578e+06	1.55763e+06	1.66586e+06	1.75347e+06	1.27802e+06		110	483.696	579.235	741.758	1005.56	956.989	906.077	614.13	613.26	631.868	988.764	965.909	903.955	0.184	0.183	0.182
120	463.277	682.635	542.857	807.91	775.758	811.429	10896.6	9311.38	16214.7	6087.21	3227.54	5930.64	0.177	0.167	0.175	0.177	0.165	0.175	0.174	0.167	0.177	0.172	0.167	0.173										120	654.255	647.059	619.565	1366.12	1629.63	2027.17	2824.47	2604.28	3176.47	3027.32	3795.58	3152.17	0.188	0.187	0.184
130	550	694.118	629.213	1094.97	814.371	1331.46	10505.6	8700	13172.2	6708.57	3714.29	6551.14	0.18	0.17	0.178	0.179	0.167	0.178	0.178	0.17	0.18	0.175	0.168	0.176										130	590.674	770.833	821.99	1571.43	1911.92	2746.03	150803	171906	155995	139382	174712	133374	0.193	0.192	0.191
140	572.973	588.571	686.813	1322.4	1339.18	1785.71	10130.4	9000	14163	5837.08	3766.08	6751.38	0.185	0.175	0.182	0.183	0.171	0.182	0.184	0.173	0.184	0.178	0.171	0.181										140	880.597	865	1039.8	2331.63	2960	4046.39	331960	380362	329915	333293	405730	317849	0.201	0.2	0.201
150	539.683	567.416	693.548	1748.66	1417.14	2301.08	9185.19	7264.04	13560.8	5686.81	3954.29	6634.41	0.189	0.178	0.186	0.187	0.175	0.186	0.189	0.178	0.189	0.182	0.175	0.186										150	854.46	1023.7	1205.74	3131.71	3933.65	5132.35	255615	272543	233557	294176	352092	274005	0.213	0.211	0.209
160	517.588	772.973	605.128	1850.52	2010.99	3333.33	8273.63	6699.45	12020.2	5444.44	4077.35	6780.1	0.199	0.185	0.195	0.194	0.182	0.192	0.201	0.183	0.198	0.189	0.181	0.191										160	716.814	839.286	1182.22	3824.07	4685.84	4976.85	217402	220500	191039	255297	282375	224709	0.226	0.224	0.225
170	610.577	782.383	738.916	2247.52	2491.98	3712.12	6805.97	6151.04	10844.7	5725.89	4095.74	7009.9	0.208	0.193	0.203	0.202	0.187	0.198	0.201	0.192	0.206	0.197	0.188	0.202										170	673.469	829.96	995.902	4351.93	6050.21	5374.47	193130	196498	175167	224048	245897	206524	0.245	0.247	0.244
180	567.568	729.064	703.704	2863.21	2836.73	4586.54	6724.77	5840	9058.82	5884.62	4661.62	7322.27	0.222	0.203	0.216	0.212	0.196	0.208	0.218	0.2	0.221	0.208	0.198	0.211										180	838.346	966.912	1014.87	4904.38	6494.3	6656.13	165976	170709	157824	183695	204377	184228	0.266	0.272	0.269
190	637.131	700.461	883.621	3168.14	3436.27	5274.77	5427.35	4620.37	8399.16	5644.14	4601.9	7229.07	0.237	0.217	0.232	0.226	0.204	0.222	0.234	0.216	0.238	0.222	0.211	0.227										190	821.549	951.299	1094.77	5655.8	7601.38	8007.3	142789	152512	146415	142032	168136	160260	0.297	0.308	0.306
200	685.824	755.274	960.63	3408.16	3731.82	5255.14	4729.73	4230.77	6618.32	5032.26	4554.17	7153.85	0.261	0.237	0.254	0.245	0.22	0.243	0.259	0.234	0.262	0.248	0.24	0.247										200	839.65	798.883	980.501	6575	8745.45	9284.38	131954	146230	144203	110548	137481	139113	0.343	0.358	0.359
210	831.034	793.233	911.661	3486.99	3757.32	5616.24	4374.57	3875.49	6225.26	4721.65	5847.39	6941.82	0.29	0.266	0.283	0.269	0.239	0.271	0.291	0.257	0.293	0.291	0.249	0.275										210	836.228	742.924	992.891	7043.36	9077.72	9302.39	105971	122393	127643	99604.8	126220	133075	0.403	0.424	0.422
220	750	813.333	919.505	4408.03	5203.85	6587.25	3425.15	3588.03	4546.27	6432.43	5312.5	7785.71	0.332	0.3	0.323	0.299	0.26	0.298	0.334	0.284	0.335	0.296	0.288	0.308										220	770.492	812.623	976.424	6979.5	9256.3	9995.62	79944.2	96737.7	95528.8	85518.7	118141	127488	0.488	0.507	0.509
230	764.858	760.684	960.212	5023.39	5232.08	6956.01	2725.64	2776.76	3407.12	7303.47	6154.55	7261.24	0.387	0.351	0.377	0.342	0.293	0.341	0.39	0.327	0.393	0.346	0.33	0.356										230	771.285	850.722	938.907	7756.24	9731.32	10440	59796.9	59314.4	54408.5	67112.5	96576.9	110471	0.599	0.623	0.622
240	703.226	812.796	942.605	5334.17	6601.8	7941.75	2034.04	2103.9	2416.49	7882.21	6359.79	6904.99	0.465	0.422	0.453	0.398	0.334	0.412	0.47	0.385	0.473	0.416	0.378	0.421										240	757.085	875.163	988.266	7912.04	10481.6	10959.7	31237.7	34396.8	33352.2	47550.9	73206.1	87514.5	0.741	0.769	0.767
250	641.476	675.048	849.091	5925.69	7137.76	8658.54	1680.56	1730.43	1724.44	7878.91	6783.19	6766.21	0.569	0.517	0.55	0.471	0.392	0.492	0.576	0.46	0.577	0.512	0.452	0.509										250	819.761	877.083	966.942	8410.29	10960.8	10976.1	17190.8	22486.6	21682.2	34581.3	60776.8	59438	0.921	0.96	0.968
260	634.561	701.754	948.83	6198.95	7929.46	9676.67	1354.25	1361.85	1321.68	8154.59	6818.84	6487.92	0.706	0.627	0.684	0.573	0.482	0.6	0.717	0.561	0.715	0.621	0.552	0.621										260	860.892	976.109	1072.76	9359.68	11932.5	11376	13312.9	17538.9	17284.3	28106	40449	40543.6	1.143	1.172	1.182
270	672.769	768.246	827.103	6869.44	8577.78	10627.5	1163.82	1098.43	1109.73	8384.72	6811.57	6389.03	0.874	0.781	0.856	0.697	0.585	0.741	0.879	0.701	0.884	0.759	0.674	0.766										270	817.529	817.989	939.607	11527.1	14531.2	13095.6	8101.23	11187.7	10481	21725.6	30878.8	30495.5	1.392	1.412	1.424
280	707.565	791.014	903.286	7488.48	9444.44	11461.5	1158.18	1083.33	991.743	8804.88	7156.25	6640.43	1.084	0.957	1.065	0.868	0.729	0.923	1.1	0.876	1.09	0.943	0.832	0.94										280	712.687	757.038	747.266	12082.8	13554.8	12486.2	6262.12	8620.73	8450.43	17796.7	25715.8	25242.7	1.608	1.634	1.646
290	807.751	868.936	974.848	8562.38	10713.8	12245.7	1155.92	1161.5	1004.55	9125.33	7508.37	7471.57	1.316	1.175	1.312	1.058	0.905	1.115	1.334	1.065	1.32	1.149	1.015	1.143										290	814.422	787.945	846.489	10238.9	11548.6	10377.3	4569.81	5903.52	5866.56	13239.5	17139.5	16574.7	1.789	1.825	1.837
300	682.754	721.789	767.32	10571.8	13380.2	14026.8	858.418	909.375	763.518	10149.5	9357.9	8245.79	1.554	1.409	1.53	1.275	1.102	1.344	1.568	1.28	1.535	1.371	1.221	1.367										300	508.002	525.941	512.134	10310.4	11975.7	10267.1	1945.52	2452.26	2257.83	11410.9	15194.1	14640.7	1.937	1.966	1.978
310	772.188	628.166	854.691	8619.05	12087.2	11313.1	892.135	831.005	764.639	7995.61	8076.22	6412.47	1.769	1.619	1.748	1.491	1.307	1.578	1.78	1.503	1.759	1.595	1.43	1.588										310	233.792	225.133	233.075	7080.27	7307.54	6642.93	600.275	794.427	733.583	6956.93	10134.6	8988.98	2.036	2.061	2.068
320	695.766	594.187	714.36	8962.4	10829.1	11231.5	753.972	727.003	559.938	7751.38	7234.64	6568.43	1.913	1.789	1.922	1.702	1.504	1.771	1.951	1.685	1.927	1.806	1.628	1.761										320	122.547	120.755	93.0014	3039.66	2931.41	3029.91	171.236	247.657	250.804	2554.15	3958.41	3443.49	2.089	2.12	2.129
330	347.591	428.72	354.258	7595.57	10193.5	9013.49	336.381	420.967	257.494	6062.53	6383.58	4155.32	2.034	1.922	2.055	1.852	1.674	1.927	2.078	1.841	2.035	1.967	1.778	1.925										330	51.3909	63.6321	58.6064	1190.09	1045.19	1135.64	82.2645	86.3278	100.498	943.233	1311.53	1232.59	2.121	2.153	2.167
340	148.482	201.693	162.845	3379.33	6163.81	4305.24	142.193	198.128	107.852	2992.79	3455.98	1580.33	2.108	2.008	2.137	1.964	1.807	2.041	2.152	1.923	2.114	2.08	1.897	2.023										340	41.5694	48.2094	39.6355	451.75	380.762	422.971	49.2308	58.5153	55.1817	330.951	506.04	477.592	2.141	2.178	2.195
350	74.3649	99.5169	92.0693	1424.29	2389.77	1766.68	71.9162	100.5	61.9224	1278.68	1427.13	666.347	2.165	2.07	2.194	2.034	1.896	2.113	2.197	2	2.164	2.153	1.976	2.086										350	33.6606	31.1498	45.6204	196.161	177.014	192.029	38.6134	44.8216	57.6577	170.354	216.156	208.352	2.139	2.183	2.192
360	45.1848	61.6046	42.3233	548.077	1004.09	693.944	46.2298	48.1809	53.4979	498.405	617.021	301.46	2.191	2.094	2.221	2.08	1.957	2.163	2.228	2.034	2.187	2.195	2.021	2.123										360	39.627	38.7597	35	106.096	97.0575	92.4332	38.5796	42.2474	43.9659	117.829	149.425	129.969	2.145	2.193	2.2
370	40.0911	37.7181	38.3929	215.268	380.833	284.998	41.4439	45.1456	37.6417	222.623	292.255	151.769	2.195	2.121	2.24	2.109	1.993	2.193	2.244	2.06	2.205	2.219	2.053	2.148										370	38.7127	30.1921	31.3779	81.6231	68.1618	65.4843	43.0391	41.048	42.4188	82.0036	83.4069	86.2534	2.144	2.186	2.199
380	39.5455	33.9623	33.1541	111.216	191.829	138.699	33.4374	39.1304	40.4178	125.056	146.673	106.145	2.2	2.12	2.232	2.113	2.007	2.199	2.243	2.07	2.202	2.231	2.059	2.148										380	28.0112	33.4249	43.2015	60.2522	52.91	72.6691	35.7458	38.4447	40.4313	83.7417	97.5392	80.0543	2.142	2.184	2.199
390	29.8103	45.2617	42.0018	93.7795	107.09	95.498	35.1267	33.3817	41.3824	89.8473	90.2945	78.9596	2.214	2.121	2.238	2.122	2.017	2.199	2.249	2.067	2.199	2.226	2.071	2.153										390	31.7609	38.0211	36.7141	59.5406	66.6963	54.4029	40.6977	40.5286	37.9919	61.9668	73.4896	64.9705	2.141	2.183	2.179
400	38.4789	34.0265	28.7382	71.5631	76.006	70.5775	36.4931	48.4966	42.6885	79.2436	81.2772	54.4439	2.209	2.116	2.227	2.124	2.013	2.182	2.247	2.062	2.202	2.221	2.067	2.149										400	32.833	40.1477	42.9363	52.6563	55.6303	56.1485	39.2069	35.8884	41.021	57.4401	71.7529	61.1035	2.132	2.167	2.166
[truncated: 45 more columns]

## Sheet: Fig S6
	S6B														S6C
		10 mM 4HydroxyPhenylAcetate			XIP (5 nM)											10 mM 4HydroxyPhenylAcetate			5 nM XIP
	WT	241968	239185	234942	220822	241495	188177								comR S.th. WT	115580	114855	106410	218633	205062	103734
	K100A	26627	24617.9	18736.2	35894.1	33663.2	24249.5								R92G	225.2	2038.55	2236.47	2314.55	2659.13	743.353
	T90A	8144.88	5811.31	6530.54	1164.71	1340.37	1481.33								P94K	153202	140217	131503	157951	206778	122400
	Y174A	89882.4	85744.4	65725.9	6773.83	9878.27	7063.51								R92G, P94K	2332.76	2846.34	3028.06	3309.37	1936.48	1471.92
	F171A	1.51099e+06	1.42442e+06	1.25287e+06	132100	120772	86574.7								V205A	52249.5	49859.7	41898.1	163388	191186	98175.4
	Y174A/F171A	1.26364e+06	1.0648e+06	1.00639e+06	547.428	744.909	1604.14								V201A, V205A	22433.1	19398.8	20482.7	104559	93425.6	80384.3
															S248G	72626.8	87456.5	83059.6	17335.9	15310.6	14316.3
															S289K	398853	358216	378387	67287	55259.8	41324.7
	Stats S6B														I290T	6622.71	6096.91	6766.58	21472.7	12504.7	11998.9
	Ordinary one-way ANOVA of Fig. S6B 4HPAA 10mM														S289K, I290T	45199	39904.4	43183.9	14998.7	15322.8	6426.63
															5x ComR* Sth	909.346	2699.1	2714.43	4276.08	3932.02	-109.056
	Dunnett's multiple comparisons test	Mean diff.	95.00% CI of diff.	Below threshold?	Summary	Adjusted P Value									comR S.ve. WT	-1603.88	1505.52	2476.79	1357.58	1846.77	1926.97
	WT vs. K100A	215371	32786 to 397957	Yes	*	0.0199
	WT vs. T90A	231869	49284 to 414455	Yes	*	0.0125
	WT vs. Y174A	158248	-24338 to 340833	No	ns	0.0976									Stats S6C
	WT vs. F171A	-1157395	-1339981 to -974809	Yes	****	<0.0001									Ordinary one-way ANOVA of Fig. S6C 4HPAA 10mM
	WT vs. Y174A/F171A	-872913	-1055498 to -690327	Yes	****	<0.0001
															Dunnett's multiple comparisons test	Mean diff.	95.00% CI of diff.	Below threshold?	Summary	Adjusted P Value
	Ordinary oneWTway ANOVA of Fig. S6B XIP 5nM														comR S.th. WT vs. R92G	110782	92783 to 128780	Yes	****	<0.0001
															comR S.th. WT vs. P94K	-29359	-47358 to -11360	Yes	***	0.0006
	Dunnett's multiple comparisons test	Mean diff.	95.00% CI of diff.	Below threshold?	Summary	Adjusted P Value									comR S.th. WT vs. R92G, P94K	109546	91547 to 127545	Yes	****	<0.0001
	WT vs. K100A	185562	150348 to 220777	Yes	****	<0.0001									comR S.th. WT vs. V205A	64279	46281 to 82278	Yes	****	<0.0001
	WT vs. T90A	215502	180288 to 250717	Yes	****	<0.0001									comR S.th. WT vs. V201A, V205A	91510	73511 to 109509	Yes	****	<0.0001
	WT vs. Y174A	208926	173712 to 244140	Yes	****	<0.0001									comR S.th. WT vs. S248G	31234	13235 to 49233	Yes	***	0.0003
	WT vs. F171A	103683	68468 to 138897	Yes	****	<0.0001									comR S.th. WT vs. S289K	-266204	-284202 to -248205	Yes	****	<0.0001
	WT vs. Y174A/F171A	215866	180652 to 251080	Yes	****	<0.0001									comR S.th. WT vs. I290T	105786	87788 to 123785	Yes	****	<0.0001
															comR S.th. WT vs. S289K, I290T	69519	51521 to 87518	Yes	****	<0.0001
															comR S.th. WT vs. 5x ComR* Sth	110174	92175 to 128173	Yes	****	<0.0001
															comR S.th. WT vs. comR S.ve. WT	111489	93490 to 129487	Yes	****	<0.0001
															Ordinary one-way ANOVA of Fig. S6C XIP 5nM
															Dunnett's multiple comparisons test	Mean diff.	95.00% CI of diff.	Below threshold?	Summary	Adjusted P Value
															comR S.th. WT vs. R92G	173904	109810 to 237999	Yes	****	<0.0001
															comR S.th. WT vs. P94K	13433	-50661 to 77528	No	ns	0.9972
															comR S.th. WT vs. R92G, P94K	173571	109476 to 237665	Yes	****	<0.0001
															comR S.th. WT vs. V205A	24893	-39201 to 88988	No	ns	0.8607
															comR S.th. WT vs. V201A, V205A	83020	18926 to 147115	Yes	**	0.0067
															comR S.th. WT vs. S248G	160156	96061 to 224250	Yes	****	<0.0001
															comR S.th. WT vs. S289K	121186	57092 to 185280	Yes	****	<0.0001
															comR S.th. WT vs. I290T	160484	96390 to 224579	Yes	****	<0.0001
															comR S.th. WT vs. S289K, I290T	163560	99466 to 227655	Yes	****	<0.0001
															comR S.th. WT vs. 5x ComR* Sth	173110	109016 to 237205	Yes	****	<0.0001
															comR S.th. WT vs. comR S.ve. WT	174099	110005 to 238194	Yes	****	<0.0001

## Sheet: Fig S7
	Fig S7B
		S. thermophilius			S. salivarius
	-	13019.2	13207.5	12660.1	5041.56	7783.35	7160.56
	L-tyrosine	5255.84	6096.87	5296.13	2455.27	3547.72	3572.07
	4HPAA	135514	140667	116840	52572.2	45018.5	43444.5
	L-phenylalanine	14309.7	14054.1	14042.7	5051.39	9017.9	7503.4
	PAA	53330.8	52489.8	52147.1	21316.2	19229.1	17630.5
	L-tryptophan	16359.6	15795	15541.5	5277.06	7805.95	7867.74
	Indole-3-acetic acid	58543.9	53386.4	49084.1	24258.3	22043.2	19255.9
	Histidine	15128.6	15500.9	16340.5	5641.97	8256.52	7118.55
	4-imidazoleacetic acid	15665.6	15913	17839.7	8120.63	7769.24	8538.83
	Alanine	16846	17025	16641.8	5393.35	8539.96	7187.58
	Propionic acid	16298.5	16406.9	19038.7	8382.68	7934.78	8009.96
	Valine	16274.7	15834	15585.4	5384.52	7486.76	7407.18
	3-methylbutanoic acid	16450.9	15787	19300.9	9363.43	8564.02	7781.91
	Isoleucine	16783.6	14612	15211.1	5607.7	8383.59	7407.14
	3-methylpentanoic acid	41162.6	38908.4	37956.6	16398.1	14672.4	16455.1
	Leucine	15949	13657.5	14123.7	5317.63	8187.7	7050.79
	4-Methylvaleric acid	73173	70557.4	65568	27042.8	26498.7	24616.8
	Stats S7B
	Ordinary one-way ANOVA of Fig. S7B S.thermo
	Dunnett's multiple comparisons test	Mean diff.	95.00% CI of diff.	Below threshold?	Summary	Adjusted P Value
	- vs. L-tyrosine	7413	-1213 to 16039	No	ns	0.127
	- vs. 4HPAA	-118045	-126671 to -109419	Yes	****	<0.0001
	- vs. L-phenylalanine	-1173	-9799 to 7453	No	ns	>0.9999
	- vs. PAA	-39694	-48320 to -31068	Yes	****	<0.0001
	- vs. L-tryptophan	-2936	-11562 to 5690	No	ns	0.9657
	- vs. Indole-3-acetic acid	-40709	-49335 to -32083	Yes	****	<0.0001
	- vs. Histidine	-2694	-11320 to 5932	No	ns	0.9823
	- vs. 4-imidazoleacetic acid	-3511	-12136 to 5115	No	ns	0.8916
	- vs. Alanine	-3875	-12501 to 4751	No	ns	0.8199
	- vs. Propionic acid	-4286	-12912 to 4340	No	ns	0.7232
	- vs. Valine	-2936	-11562 to 5690	No	ns	0.9657
	- vs. 3-methylbutanoic acid	-4217	-12843 to 4409	No	ns	0.7401
	- vs. Isoleucine	-2573	-11199 to 6053	No	ns	0.9879
	- vs. 3-methylpentanoic acid	-26380	-35006 to -17754	Yes	****	<0.0001
	- vs. Leucine	-1614	-10240 to 7012	No	ns	>0.9999
	- vs. 4-Methylvaleric acid	-56804	-65430 to -48178	Yes	****	<0.0001
	Ordinary one-way ANOVA of Fig. S7B S.salivarius
	Dunnett's multiple comparisons test	Mean diff.	95.00% CI of diff.	Below threshold?	Summary	Adjusted P Value
	- vs. L-tyrosine	3470	-972.3 to 7913	No	ns	0.2023
	- vs. 4HPAA	-40350	-44792 to -35907	Yes	****	<0.0001
	- vs. L-phenylalanine	-529.1	-4972 to 3913	No	ns	>0.9999
	- vs. PAA	-12730	-17173 to -8288	Yes	****	<0.0001
	- vs. L-tryptophan	-321.8	-4764 to 4121	No	ns	>0.9999
	- vs. Indole-3-acetic acid	-15191	-19633 to -10748	Yes	****	<0.0001
	- vs. Histidine	-343.9	-4786 to 4099	No	ns	>0.9999
	- vs. 4-imidazoleacetic acid	-1481	-5924 to 2961	No	ns	0.9706
	- vs. Alanine	-378.5	-4821 to 4064	No	ns	>0.9999
	- vs. Propionic acid	-1447	-5890 to 2995	No	ns	0.9753
	- vs. Valine	-97.66	-4540 to 4345	No	ns	>0.9999
	- vs. 3-methylbutanoic acid	-1908	-6350 to 2534	No	ns	0.8555
	- vs. Isoleucine	-471	-4913 to 3971	No	ns	>0.9999
	- vs. 3-methylpentanoic acid	-9180	-13623 to -4738	Yes	****	<0.0001
	- vs. Leucine	-190.2	-4633 to 4252	No	ns	>0.9999
	- vs. 4-Methylvaleric acid	-19391	-23833 to -14948	Yes	****	<0.0001

## Sheet: Fig S8
	Fig S8A							Fig S8B							Fig S8C							Fig S8D							Fig S8E
		Total RLU/OD600							Total RLU/OD600							Total RLU/OD600							Total RLU/OD600							Total RLU/OD600
	BHIe (Ctl-)	5924.48	6830.18	6335.2				BHIe (Ctl-)	3292.52	3534.47	3442.49				CDM (Ctl+)	242611	279711	290732				BHIe (Ctl-)	205952	230060	232248				Ctl-	6370.31	6470.13	6249.42
	BHIe+Phe(Ctl-)	7789.01	7759.78	7756.33				BHIe+4HPAA	3434.96	3798.39	3492.95				CDM + M17	215945	286444	273298				BHIe-4HPAA	344361	369606	416394				4HPAA + PAA - 0.25mM + 0.25mM	8076.93	8695	8680.23
	BHIe+Tyr (Ctl-)	7626.26	8054.77	7771				Pg SN	3453.97	3426.18	3595.65				CDM + BHIe	99866.1	129634	120941				Pg SN	337436	417780	386304				4HPAA + PAA - 0.5mM + 0.5mM	11818	13371.7	13233.4
	BHIe+4HPAA	27969.4	31234.3	27586.4				Pg SN+Phe	4262.8	4987.35	4567.06											Pg SN+Phe	834599	989960	894053				4HPAA + PAA - 1mM + 1mM	24269.9	30516.8	28425.9
	Pg SN	28832.4	36523.3	40454.9				Pg SN+Tyr	3634.06	4113.49	4290.88											Pg SN+Tyr	729442	739642	704159				4HPAA + PAA - 2mM + 2mM	58264.5	66385.9	72089.5
	Pg SN+Phe	100916	99180.2	118062																									4HPAA + PAA - 3mM + 3mM	95044.1	115762	129398
	Pg SN+Tyr	84595.1	80831.2	89874.6																									4HPAA + PAA - 4mM + 4mM	122432	141317	172803
																													4HPAA + PAA - 5mM + 5mM	151710	178407	182684
	Stats S8A							Stats S8B							Stats S8C							Stats S8D							4HPAA + PAA - 6mM + 6mM	164806	178270	194297
	Ordinary one-way ANOVA of Fig. S8A							Ordinary one-way ANOVA of Fig. S8B							Ordinary one-way ANOVA of Fig. S8C							Ordinary one-way ANOVA of Fig. S6D							4HPAA + PAA - 7mM + 7mM	170584	200238	203067
																													4HPAA + PAA - 8mM + 8mM	171251	190166	199264
	Dunnett's multiple comparisons test	Mean diff.	95.00% CI of diff.	Below threshold?	Summary	Adjusted P Value		Dunnett's multiple comparisons test	Mean diff.	95.00% CI of diff.	Below threshold?	Summary	Adjusted P Value		Dunnett's multiple comparisons test	Mean diff.	95.00% CI of diff.	Below threshold?	Summary	Adjusted P Value		Dunnett's multiple comparisons test	Mean diff.	95.00% CI of diff.	Below threshold?	Summary	Adjusted P Value		4HPAA + PAA - 10mM + 10mM	187127	196358	200934
	BHIe (Ctl-) vs. BHIe+4HPAA	-22567	-34244 to -10890	Yes	***	0.0003		BHIe (Ctl-) vs. BHIe+4HPAA	-152.3	-739.1 to 434.6	No	ns	0.8642		CDM (Ctl+) vs. CDM + BHIe	154204	89826 to 218582	Yes	***	0.0009		BHIe (Ctl-) vs. BHIe+4HPAA	-154033	-257806 to -50261	Yes	**	0.0053
	BHIe (Ctl-) vs. Pg SN	-28907	-40584 to -17230	Yes	****	<0.0001		BHIe (Ctl-) vs. Pg SN	-68.77	-655.6 to 518.1	No	ns	0.9903		CDM (Ctl+) vs. CDM + M17	12456	-51923 to 76834	No	ns	0.809		BHIe (Ctl-) vs. Pg SN	-157753	-261526 to -53981	Yes	**	0.0045		25% Pg SN	28832.4	36523.3	40454.9
	BHIe (Ctl-) vs. Pg SN+Phe	-99689	-111366 to -88013	Yes	****	<0.0001		BHIe (Ctl-) vs. Pg SN+Phe	-1183	-1769 to -595.7	Yes	***	0.0006									BHIe (Ctl-) vs. Pg SN+Phe	-683451	-787223 to -579678	Yes	****	<0.0001
	BHIe (Ctl-) vs. Pg SN+Tyr	-78737	-90414 to -67060	Yes	****	<0.0001		BHIe (Ctl-) vs. Pg SN+Tyr	-589.6	-1176 to -2.821	Yes	*	0.0489									BHIe (Ctl-) vs. Pg SN+Tyr	-501661	-605433 to -397888	Yes	****	<0.0001
	BHIe (Ctl-) vs. BHIe+Phe (Ctl-)	-1405	-13082 to 10272	No	ns	0.9984
	BHIe (Ctl-) vs. BHIe+Tyr (Ctl-)	-1454	-13131 to 10223	No	ns	0.9981
